# Supplementary material for: Long-term effect of motor cortex stimulation in patients suffering from chronic neuropathic pain: An observational study
Source: PLoS One. 2018 Jan 30;13(1):e0191774. doi: 10.1371/journal.pone.0191774 (PMC5790239; doi:10.1371/journal.pone.0191774)
Supplement: S1 Database — (XLSX) [file pone.0191774.s004.xlsx]

## Sheet: Blad1
	Gender	Effect	Age	Diagnosis	Central/Peripheral	Group	Location of pain	Orofacial pain group	Duration of pain in years	Sensory loss	Allodynia?	Motor deficit	VASpreop	VAS1m	%PR	LevelPR	VAS6m	%PR	LevelPR	VAS1y	%PR	LevelPR	VAS3y	%PR	LevelPR	Removal (reason)	Complications	Intensity	Frequency	Pulse Width	MQSPre	MQSpost	MQS Opioids	QLI_Pre	QLI_post
1	0	1	50	TS	1	A	Left hemibody		6	Moderate	Yes	No	75	60	20	4	60	20	4	50	33	4	60	20	4	Yes (little repsonse)	Removal	2.5	50	90	23.4	15.6	12.3	7	1
2	1	1	59	CVA	1	A	Left hemiface and left hand (dig I&III)	3	8	Minimal	Yes	Minimal	80	60	25	4	50	38	4	60	25	4	50	38	4	No (subclavicular)		3	50	60	8.2	0	6.8	11	10
3	0	1	52	CVA	1	A	Right hemiface and right arm	3	2	Minimal	Yes	Minimal	100	90	10	4	80	20	4	60	40	3	80	20	4	Yes (little repsonse)	Removal	2.5	50	60	16.5	4.2	0	16	16
4	0	1	41	ATFP	2	C	Left hemiface	2	9	No	Yes	No	100	80	20	4	70	30	4	14	30	4	80	20	4	Yes (little repsonse)		4	50	60	11.5	8.4	0	16	12
5	0	1	63	ATFP	2	C	Left hemiface	2	4	Minimal	Yes	No	80	60	25	4	60	25	4	60	25	4	60	25	4	No (subclavicular)		5	50	90	24.6	14.2	0	13	13
6	0	1	63	ESG	2	C	Left hemiface and left tongue	2	5	Moderate	Yes	Moderate	100	85	85	1	85	85	1	25	25	4	25	25	4	No (subclavicular)	Battery dysfunction	3	50	60	6.3	4.2	0	16	8
7	0	1	72	GN	2	C	Right tongue and oral cavity	2	6	No	Yes	No	80	70	13	4	80	0	4	70	13	4	80	0	4	No (subclavicular)		3	40	60	5.4	5.4	6.8	12	10
8	0	1	54	MF	2	C	Left hemiface	2	6	Moderate	Yes	No	100	80	20	4	80	20	4	80	20	4	90	10	4	No (subclavicular)		2	40	80	6.4	7.8	12.3	11	10
9	0	1	61	IONP	2	C	Intraoral	2	2	No	No	No	90	70	22	4	80	11	4	80	11	4	80	11	4	Yes (little repsonse)	Removal	3	40	90	5.4	5.4	0	8	8
10	0	1	54	AMP	2	D	Phantom limb pain of right arm		3	-	-	-	80	70	13	4	70	12.5	4	70	13	4	70	12.5	4	Yes (multiple infections)	Infection	2.5	50	60	26.1	4.2	0
11	1	1	68	PLA	2	D	Left arm		3	Yes	No	No	100	70	30	4	70	30	4	70	30	4	70	30	4	No (subclavicular)		3	50	60	15.3	13.2	10.2	17	8
12	1	2	58	CBSI	1	A	Right hemiface and left hemibody	3	3	Moderate	Yes	No	65	30	54	3	30	54	3	30	54	3	30	54	3	Yes (multiple infections)	Infection	2	50	90	6.8	20.7	10.2
13	1	2	65	TIA	1	A	Left hemibody		4	Minimal	Yes	No	90	25	72	2	30	67	2	40	56	3	40	56	3	Yes (multiple infections)	Infection	1.5	50	80	6.3	6.9	0
14	1	2	61	WS	1	A	Left hemiface	3	16	Moderate	No	No	100	65	35	4	65	35	4	55	45	3	40	60	2	No (abdominal)		2.5	50	60	14.1	4.2	0	9	7
15	0	2	67	CVA	1	A	Left hemiface and tongue	3	26	Minimal	Yes	Moderate	100	20	80	1	20	80	1	40	60	2	30	70	2	No (subclavicular)		2.5	60	60	0	5.4	0	14	2
16	1	2	61	TN	1	B	Left hemiface	3	13	Minimal	Yes	No	80	30	63	2	30	63	2	0	100	1	0	100	1	No (abdominal)		3	50	60	0	0	8.2	7	2
17	1	2	56	TN	1	B	Left hemiface	3	12	Minimal	Yes	No	90	40	56	3	40	56	3	30	67	2	30	67	2	No (subclavicular)		4.5	40	90	6.3	12	0	14	4
18	1	2	57	TN	1	B	Left hemiface	3	10	Moderate	Yes	No	100	60	40	3	50	50	3	50	50	3	40	60	2	No (subclavicular)	Seizures	4.5	50	120	6.3	4.8	0	8	4
